# Supplementary material for: A novel enhancer near the Pitx1 gene influences development and evolution of pelvic appendages in vertebrates
Source: eLife. 2018 Nov 30;7:e38555. doi: 10.7554/eLife.38555 (PMC6269122; doi:10.7554/eLife.38555)
Supplement: Supplementary file 1. — (A) LacZ expression patterns in transgenic embryos carrying BAC sequences. Because only a relatively small number of embryos were obtained in injections with large BAC clones, positive patterns of expression should still be confirmed by additional studies of particular genomic regions, as done in this study for the PelB region. (B) Putative enhancer regions interacting with the Pitx1 promoter during mouse development. Andrey et. al used Capture-C methods and histone modification patterns to study chromatin interactions surrounding 446 genes during forelimb and hind limb development at three stages of mouse embryonic development, and in midbrain (Andrey et al., 2017). This table summarizes predicted enhancer regions that interact with the Pitx1 promoter, and how these regions overlap with various genomic sequences that have now been tested for functional activity using transgenic reporter constructs or knockout mice. The nomenclature used for different functionally tested regions in the current and previous studies, and the corresponding mouse genomic coordinates (mm9) and references are listed at the bottom of the table. (C) Comparison of Pitx1 and Pcdb2 expression in Pitx1+/+ and Pitx1PelB-/PelB- E12.5 hind limbs. Summary of four qRT-PCR assays showing the average relative level of Pitx1 and Pcdb2 gene expression in Pitx1+/+ (n = 7) and Pitx1PelB-/PelB- (n = 8) hind limbs following normalization to the reference gene Pgk1. The analysis was carried out with two independent sets of PCR primers for each target gene (Supplementary file 1G), and each primer set was used for replicate assays on the fifteen wild type and mutant RNA samples. SD, standard deviation; SEM, standard error of the mean. Only Pitx1 expression was significantly reduced in PelB mutant limbs, *p<0.05. (D) Pitx1+/+ vs. Pitx1PelB-/PelB- mice. Pitx1+/+ n=21, Pitx1PelB-/PelB- n = 20. Yellow = p < 0.01, Orange = p < 0.001, Red = p < 0.0001. (E) Pitx1+/+ vs. Pitx1null/+ mice. Pitx1+/+ n=20, Pitx1null/+ n= [file elife-38555-supp1.xlsx]

## Sheet: S1A_Bacs
S1A: LacZ expression patterns in transgenic embryos carrying BAC sequences
Construct	Forelimb	Hind Limb	Spinal Cord	Frontal Lobe	Pituitary	Craniofacial	Genital tubercle	Ribs	Total LacZ+ embryos
RP23-55J18	1	1	2	2	-	-	-	-	2
RP24-296G14	2	-	3	-	2	1	-	-	3
RP24-353M13	1	-	-	-	1	-	1	-	1
RP23-231P13	2	-	2	-	-	2	-	1	2
RP23-233P6	2	2	1	-	-	2	-	-	2

## Sheet: S1B_CaptureC
S1B: Putative enhancer regions interacting with Pitx1 promoter during mouse development
		Pitx1 interacting enhancers via Capture-C (Andrey 2017)			Overlaps with functionally tested regions:
Stage	Tissue	Start:	Stop:
E10.5	Midbrain	None	None
E10.5	Forelimb	None	None
E10.5	Hind Limb	55855066	55859065		PelB (this study)
E10.5	Hind Limb	56057066	56066065		PDE; Pit
E10.5	Hind Limb	56165066	56169065		RA4
E10.5	Hind Limb	56234066	56237065
E10.5	Hind Limb	56258066	56266065		hs1473 = Pen
E11.5	Forelimb	None	None
E11.5	Hind Limb	55855066	55859065		PelB (this study)
E11.5	Hind Limb	56057066	56066065		PDE; Pit
E11.5	Hind Limb	56165066	56169065		RA4
E11.5	Hind Limb	56234066	56237065
E11.5	Hind Limb	56258066	56266065		hs1473 = Pen
E13.5	Forelimb	None	None
E13.5	Hind Limb	56061066	56065065		PDE; Pit
E13.5	Hind Limb	56256066	56258065
E13.5	Hind Limb	56260066	56261065		hs1473 = Pen
Names and mouse genome coordinates (mm9) of functionally tested regions:
3' of Pitx1 gene:
PelB (pTCPcbd2-1), chr13: 55,850,296-55,859,761 (this study)
PelBcon1 (pTCPcbd2-4), chr13 55,850,593-55,852,765 (this study)
PelBcon2 (pTCPcbd2-2), chr13 55,854,269-55,857,548 (this study)
5' of Pitx1 gene:
Pitx1 Distal Enhancer (PDE): chr13:56,055,928-56,068,947 (Sarro et al. 2018)
Pituitary enhancer (Pit): chr13:56,062,458-56,064,945 (Kragesteen et al., 2018)
Regulatory Anchor 4 (RA4): chr13:56,167,110-56,172,034 (Kragesteen et al., 2018)
hs1473 or pan limb enhancer (Pen): chr13:56,260,379-56,262,548
(Pennacchio et al., 2006; Spielmann et al., 2012; Kragesteen et al., 2018)

## Sheet: S1C_qRT-PCR
S1C: Comparison of Pitx1 and Pcbd2 expression in wild type and Pitx1PelB-/PelB- E12.5 hind limbs
Target	Primer			Pgk1 Normalized gene expression					Mutant versus Wild Type
Gene	set	Run	WT	SD	SEM	PelB-	SD	SEM	PelB-/WT	SEM	T-test
Pitx1	1	1	0.839	0.1063	0.0401776	0.725	0.0612	0.0216375	0.864124	0.0611244	0.0335*
Pcbd2	1	1	0.849	0.1117	0.0422186	0.825	0.1228	0.0434164	0.971731	0.0723457	0.7066
Pitx1	1	2	0.982	0.1719	0.0649721	0.808	0.1195	0.0422496	0.822811	0.0911976	0.0476*
Pcbd2	1	2	0.952	0.1999	0.0755551	0.793	0.1453	0.0513713	0.832983	0.109497	0.1111
Pitx1	2	3	0.887	0.1476	0.0557876	0.738	0.0622	0.021991	0.832018	0.0795547	0.0378*
Pcbd2	2	3	0.861	0.1183	0.0447132	0.767	0.0637	0.0225214	0.890825	0.0638956	0.0916
Pitx1	2	4	0.875	0.1302	0.049211	0.703	0.0721	0.0254912	0.803429	0.0758216	0.0127*
Pcbd2	2	4	0.829	0.1517	0.0573372	0.72	0.1254	0.0443356	0.868516	0.0959267	0.1517

## Sheet: S1D_PelB
S1D: Pitx1+/+ vs Pitx1PelB-/PelB- mice
	Pitx1+/+ meas. average	Pitx1+/+ meas. StError	Pitx1PelB-/PelB- meas. average	Pitx1PelB-/PelB- meas. StError	Pitx1+/+ meas./Humerus	Pitx1+/+ meas./Humerus StError	Pitx1PelB-/PelB- meas./humerus	Pitx1PelB-/PelB- meas./Humerus StError	%Difference	Pitx1+/+ residual average	Pitx1PelB-/PelB- residual average	U-stat	P-val
FL_D1	2.01876	0.0269505	2.00675	0.027857	0.218428	0.00310557	0.215673	0.00403145	-0.0126136	0.00608154	-0.00638562	195	0.70529
FL_D2_Metacarpal	2.488	0.0138717	2.5038	0.0162686	0.2692	0.00192442	0.26884	0.00268872	-0.00133597	-0.00448546	0.00470973	202	0.844911
FL_D2_Phalange1	1.71571	0.0112106	1.71215	0.0111077	0.185659	0.00159216	0.183853	0.00195758	-0.00972846	0.0036178	-0.00379869	190	0.611033
FL_D2_Phalange2	0.939105	0.0248383	0.952684	0.0215882	0.101823	0.00301506	0.102237	0.0023957	0.00405972	-0.0074485	0.0074485	158	0.520689
FL_D3_Metacarpal	3.13905	0.0142919	3.16435	0.0198261	0.339631	0.00205115	0.339643	0.00262337	3.55337e-05	-0.00687096	0.00721451	189	0.59287
FL_D3_Phalange1	1.94471	0.00868911	1.9594	0.0188753	0.210447	0.00154544	0.210292	0.00220878	-0.000739358	-0.0038641	0.00405731	158	0.179199
FL_D3_Phalange2	1.145	0.0265929	1.17	0.0167649	0.123935	0.00293533	0.12529	0.00203496	0.0109265	-0.0104285	0.0115263	181	0.625896
FL_D4_Metacarpal	2.94467	0.0134507	2.9443	0.0209974	0.318574	0.00172513	0.31599	0.00242299	-0.00811279	0.00590337	-0.00619854	182	0.473216
FL_D4_Phalange1	1.89948	0.0129051	1.9217	0.0154683	0.205529	0.00170674	0.206257	0.00188334	0.00354415	-0.00746725	0.00784062	177	0.396624
FL_D4_Phalange2	1.12048	0.020732	1.1558	0.0186053	0.12125	0.00233687	0.124055	0.00213948	0.0231386	-0.0151537	0.0159113	179	0.426322
FL_D5_Metacarpal	1.7219	0.00946721	1.72505	0.0124066	0.186329	0.00147027	0.185269	0.00217064	-0.00568879	-5.85061e-06	6.14314e-06	200	0.804305
FL_D5_Phalange1	1.4449	0.0109507	1.4645	0.0138717	0.156306	0.0011695	0.157197	0.00169901	0.00569824	-0.00662909	0.00696055	180	0.441644
FL_D5_Phalange2	0.629	0.0224422	0.64605	0.0251951	0.0681581	0.00246407	0.0692643	0.00269729	0.0162301	-0.0061112	0.00580564	166	0.509066
FL_Humerus	9.24905	0.0677832	9.3297	0.102958	-	-	-	-	-	-	-	-	-
FL_Radius	9.06681	0.0607715	9.15985	0.0883807	0.980427	0.00202585	0.98217	0.00281997	0.0017773	-0.0120801	0.0126841	171	0.315302
FL_Scapula	8.92014	0.073002	8.9695	0.115803	0.964473	0.00395801	0.961158	0.00399308	-0.00343634	0.0160369	-0.0168387	187	0.557307
FL_Ulna	11.4667	0.0747689	11.5428	0.102984	1.24002	0.00368099	1.23787	0.00399319	-0.00173459	0.00159837	-0.00167829	209	0.989595
HL_Calcaneus	3.48467	0.0213352	3.42	0.0312415	0.376893	0.00163769	0.366794	0.00177311	-0.0267954	0.0415755	-0.0436543	60	9.64859e-05
HL_D1_1stDistalTarsal	1.988	0.0155936	1.96575	0.0208505	0.215104	0.00192315	0.211103	0.00286986	-0.0185983	0.0127806	-0.0134197	161	0.205879
HL_D1_Metatarsal	3.69262	0.0313067	3.5932	0.0306373	0.399417	0.00311866	0.385523	0.00282701	-0.0347854	0.0567414	-0.0595785	88	0.00152982
HL_D1_Phalange	1.90911	0.0214008	1.87689	0.0473331	0.205803	0.0023318	0.201084	0.00449139	-0.0229319	0.0205443	-0.0205443	177	0.930207
HL_D2_Metatarsal	6.57781	0.0516395	6.51635	0.0413091	0.711289	0.00337417	0.699301	0.00452247	-0.0168538	0.0467107	-0.0490462	117	0.0158397
HL_D2_Phalange1	2.76319	0.0171944	2.72825	0.0151419	0.298887	0.00160646	0.292986	0.00303993	-0.0197426	0.0209294	-0.0219758	128	0.0335295
HL_D2_Phalange2	1.49276	0.0212869	1.47745	0.0219074	0.161506	0.00238523	0.158513	0.00223843	-0.0185337	0.0105251	-0.0110513	174	0.354492
HL_D3_Metatarsal	6.8341	0.0532774	6.7744	0.0457488	0.738961	0.00293883	0.726891	0.00416462	-0.0163339	0.0481099	-0.0505154	99	0.0039508
HL_D3_Phalange1	2.80433	0.0158626	2.79325	0.0212392	0.30335	0.00156309	0.299763	0.00234348	-0.0118216	0.0114294	-0.0120008	158	0.179199
HL_D3_Phalange2	1.557	0.0157536	1.5959	0.0184204	0.168454	0.00179667	0.171341	0.00231711	0.0171425	-0.01647	0.0172935	159	0.187791
HL_D4_Metatarsal	7.01771	0.0551723	6.9169	0.0515515	0.75883	0.00331074	0.742084	0.00401043	-0.0220688	0.0691677	-0.0726261	89	0.00167292
HL_D4_Phalange1	2.793	0.021159	2.77665	0.0211392	0.302096	0.00201281	0.297963	0.00219455	-0.0136806	0.0143513	-0.0150689	145	0.0925125
HL_D4_Phalange2	1.5389	0.0148846	1.5576	0.0144219	0.166486	0.00165339	0.167237	0.00199794	0.00450881	-0.00670751	0.00704288	195	0.70529
HL_D5_Metatarsal	5.79714	0.045608	5.5903	0.0431941	0.626908	0.00333474	0.599908	0.00463091	-0.0430691	0.114249	-0.119962	49	2.83707e-05
HL_D5_Phalange1	2.15533	0.0162379	2.1638	0.0190667	0.233152	0.00171627	0.232372	0.00289067	-0.00334422	-0.00126916	0.00133262	208	0.968792
HL_D5_Phalange2	1.36886	0.0155893	1.35978	0.0102892	0.147992	0.00128241	0.145595	0.00131974	-0.016197	0.00844097	-0.0098478	132	0.111451
HL_Femur	11.4468	0.107329	11.7027	0.158865	1.23741	0.00513035	1.25371	0.00442938	0.0131747	-0.0655826	0.0688618	127	0.0314157
HL_Fibula	7.64243	0.0648831	7.70205	0.084179	0.826279	0.0034731	0.825731	0.00388859	-0.000662962	0.00116477	-0.00122301	200	0.804305
HL_Patella_area	0.842762	0.0181142	0.85295	0.0226032	0.090981	0.00146918	0.0911471	0.00158479	0.00182635	0.003205	-0.00336525	186	0.539924
HL_Pelvis_Ilium_length	7.52357	0.0749275	7.58855	0.113923	0.813206	0.00324659	0.812766	0.00445098	-0.000541124	0.0096238	-0.010105	205	0.906568
HL_Pelvis_Ischium_height	5.76538	0.0791332	5.7328	0.113494	0.623009	0.00566554	0.614035	0.00865674	-0.0144049	0.0482735	-0.0506872	182	0.473216
HL_Pelvis_Ischium_length	5.7839	0.0583807	5.85145	0.0835275	0.62516	0.00259921	0.626801	0.00305847	0.00262565	-0.00195944	0.00205741	189	0.59287
HL_Tibia	13.7949	0.115656	13.9319	0.152324	1.49138	0.00446983	1.49341	0.00384061	0.0013607	-0.0081387	0.00854564	190	0.611033
Jaw_Height	2.90019	0.0283022	2.9039	0.0352584	0.313831	0.00355897	0.31148	0.00309439	-0.00749015	0.00493075	-0.00517729	206	0.927264
Jaw_Length	9.35738	0.0737679	9.3369	0.0761024	1.01181	0.00418581	1.00163	0.0054626	-0.0100581	0.03907	-0.0410235	162	0.215384
Weight	13.8785	0.373969	14.2841	0.442277	-	-	-	-	0.0292308	-0.0460016	0.0483017	195	0.70529

## Sheet: S1E_Pitx1het
S1D: Pitx1+/+ vs Pitx1null/+ mice
	Pitx1+/+ meas. average	Pitx1+/+ meas. StError	Pitx1null/+ meas. average	Pitx1null/+ meas. StError	Pitx1+/+ meas./Humerus	Pitx1+/+ meas./Humerus StError	Pitx1null/+ meas./humerus	Pitx1null/+ meas./Humerus StError	%Difference	Pitx1+/+ residual average	Pitx1null/+ residual average	U-stat	P-val
FL_D1	2.07679	0.0299724	2.03523	0.0289522	0.208076	0.00285406	0.213735	0.00282254	0.0271936	0.00245055	0.0102288	191	0.323646
FL_D2_Metacarpal	2.564	0.0153892	2.51273	0.0163543	0.256681	0.00184532	0.263971	0.00170912	0.0284033	0.00110027	-0.00445383	208	0.386054
FL_D2_Phalange1	1.81225	0.0124845	1.78014	0.0137951	0.181421	0.00141687	0.187002	0.0013952	0.0307641	0.00384273	0.00539421	218	0.484933
FL_D2_Phalange2	0.905526	0.0373207	0.982273	0.0237396	0.0904625	0.00381077	0.103241	0.00258253	0.141256	-0.0503438	-0.00217032	177	0.205098
FL_D3_Metacarpal	3.33765	0.0148629	3.26005	0.0212955	0.334157	0.0022114	0.342419	0.00171674	0.0247248	0.014724	0.00151997	191	0.236455
FL_D3_Phalange1	2.0771	0.0169549	1.99323	0.0177566	0.207842	0.00122305	0.209383	0.00180359	0.00741855	0.0188389	-0.00123682	173	0.120785
FL_D3_Phalange2	1.1723	0.0358549	1.21755	0.0325597	0.117437	0.00367889	0.127937	0.00341967	0.0894115	-0.0421917	0.00168801	186	0.199426
FL_D4_Metacarpal	3.1017	0.0145476	3.00268	0.0185153	0.310485	0.00169729	0.315409	0.00164448	0.0158585	0.0151713	-0.0100946	156	0.0548877
FL_D4_Phalange1	2.0123	0.0172569	1.96705	0.0135816	0.201405	0.00162239	0.206606	0.00110276	0.0258223	-0.00281886	-0.00114437	204	0.348136
FL_D4_Phalange2	1.1925	0.030084	1.20591	0.0229202	0.119503	0.00322703	0.12664	0.0022937	0.0597196	-0.0320002	-0.011709	203	0.338873
FL_D5_Metacarpal	1.75545	0.0174716	1.73045	0.0141141	0.175709	0.00171399	0.181829	0.00170031	0.0348315	-0.00841205	0.00218208	198	0.294094
FL_D5_Phalange1	1.55875	0.0137983	1.51345	0.0113475	0.156034	0.0014249	0.159025	0.00136223	0.0191661	0.0146144	-0.00290911	168	0.097317
FL_D5_Phalange2	0.75475	0.0259233	0.752591	0.0249568	0.075495	0.00250475	0.0791501	0.00271361	0.0484151	-0.00409878	-0.0043357	216	0.464881
FL_Humerus	9.99545	0.071273	9.52655	0.0832035	-	-	-	-	-	-	-	-	-
FL_Radius	9.72895	0.0598118	9.37736	0.0729914	0.973611	0.00389262	0.984574	0.0025327	0.0112601	-0.0250171	-0.0124576	210	0.405456
FL_Scapula	9.87305	0.0824849	9.39177	0.0767956	0.987678	0.00332667	0.986085	0.00344672	-0.00161306	-0.0104364	-0.0336622	220	0.494977
FL_Ulna	12.1609	0.0808416	11.8052	0.0887223	1.21706	0.00640485	1.23954	0.0031728	0.0184716	-0.0607849	0.00565147	206	0.366933
HL_Calcaneus	3.6877	0.0228802	3.04505	0.0250607	0.369043	0.00154369	0.319778	0.00179307	-0.133492	0.200379	-0.163581	6	3.79001e-08
HL_D1_1stDistalTarsal	2.0406	0.0106961	1.83223	0.0124475	0.204386	0.00201672	0.192585	0.00187902	-0.0577354	0.0707349	-0.0590917	49	8.7771e-06
HL_D1_Metatarsal	3.88075	0.036377	3.32223	0.0328484	0.388249	0.00230871	0.348978	0.00328392	-0.10115	0.220954	-0.0933339	30	9.10097e-07
HL_D1_Phalange	1.99395	0.0227364	1.81355	0.0135018	0.199587	0.00226132	0.190771	0.00219422	-0.0441697	0.0620199	-0.0512082	57	5.79506e-05
HL_D2_Metatarsal	6.9217	0.0304843	6.36909	0.0391241	0.692883	0.00370818	0.668991	0.00311548	-0.0344821	0.200243	-0.0548106	41	3.47198e-06
HL_D2_Phalange1	2.90265	0.0213723	2.61809	0.020871	0.290541	0.00213656	0.275099	0.00250483	-0.05315	0.111081	-0.0452352	60	2.94847e-05
HL_D2_Phalange2	1.5525	0.0205984	1.42673	0.0145306	0.155575	0.00267066	0.149967	0.00187106	-0.0360462	0.0369345	-0.0339381	127	0.00991501
HL_D3_Metatarsal	7.18545	0.0363342	6.64368	0.0426913	0.719236	0.00372604	0.697818	0.00335742	-0.029778	0.193197	-0.0443565	36	1.90652e-06
HL_D3_Phalange1	2.95455	0.018238	2.67391	0.0180354	0.295785	0.00221985	0.281005	0.00248598	-0.0499703	0.110855	-0.0559929	41	3.47198e-06
HL_D3_Phalange2	1.59175	0.0151218	1.50182	0.0155834	0.159384	0.00180217	0.157852	0.00195024	-0.00961496	0.0377853	-0.00541848	151	0.0422525
HL_D4_Metatarsal	7.2837	0.0423772	6.66977	0.0430175	0.72908	0.00444805	0.700554	0.00337662	-0.0391255	0.201825	-0.068341	61	3.27988e-05
HL_D4_Phalange1	2.92295	0.0185721	2.65073	0.0171616	0.292569	0.00183621	0.278534	0.00222939	-0.0479722	0.104999	-0.053989	41	3.47198e-06
HL_D4_Phalange2	1.58155	0.0172079	1.46718	0.0153167	0.158434	0.002259	0.154219	0.0019757	-0.0266039	0.0505515	-0.0158897	124	0.00808398
HL_D5_Metatarsal	6.0683	0.03604	5.16873	0.0427153	0.607358	0.00319597	0.542853	0.00348905	-0.106205	0.337189	-0.176271	11	7.56672e-08
HL_D5_Phalange1	2.26765	0.0352572	2.00581	0.0176315	0.226971	0.00347445	0.21068	0.00242456	-0.0717739	0.0894725	-0.0697022	83	0.0004845
HL_D5_Phalange2	1.33255	0.0211027	1.26857	0.0154297	0.133434	0.00226594	0.133137	0.00146412	-0.00222476	0.0324924	0.00876046	168	0.139537
HL_Femur	12.4953	0.105517	10.906	0.103607	1.24994	0.00352255	1.14471	0.00292738	-0.0841855	0.308764	-0.36854	21	2.88014e-07
HL_Fibula	8.1489	0.0739119	7.08932	0.0724071	0.815213	0.00414878	0.744399	0.00570192	-0.0868659	0.287691	-0.237315	37	2.15198e-06
HL_Patella_area	0.88265	0.0195348	0.325318	0.010185	0.0881679	0.00148975	0.0341729	0.0010501	-0.612411	0.240763	-0.0730006	35	1.68803e-06
HL_Pelvis_Ilium_length	8.30875	0.0773731	7.55455	0.0891632	0.831074	0.00308559	0.79266	0.00368727	-0.0462219	0.0784897	-0.115374	72	0.000101728
HL_Pelvis_Ischium_height	6.0415	0.0662807	5.67277	0.0647647	0.604446	0.00438517	0.595148	0.00576205	-0.0153838	-0.0121963	0.0189774	212	0.425093
HL_Pelvis_Ischium_length	6.22465	0.060456	5.8575	0.084671	0.622542	0.00336277	0.614698	0.00267794	-0.0125997	-0.013217	-0.0338556	208	0.386054
HL_Tibia	14.5483	0.0973339	13.3482	0.0979581	1.45574	0.00492644	1.40177	0.00599127	-0.0370783	0.238498	-0.22371	52	1.23036e-05
Jaw_Height	3.2902	0.0295724	3.06882	0.025571	0.329327	0.00290106	0.322254	0.0017333	-0.0214762	0.0360035	-0.0261534	146	0.0320814
Jaw_Length	10.1381	0.0634547	9.25877	0.0639979	1.01452	0.0037784	0.972378	0.00422938	-0.0415427	0.236776	-0.133606	40	3.08347e-06
Weight	16.4998	0.391856	13.4881	0.416003	-	-	-	-	-0.182525	-	-	60	2.94643e-05

## Sheet: S1F_Pitx1PelB
S1F: Pitx1null/+ vs Pitx1null/PelB- mice
	Pitx1null/+ meas. average	Pitx1null/+ meas. StError	Pitx1null/PelB- meas. average	Pitx1null/PelB- meas. StError	Pitx1null/+ meas./Humerus	Pitx1null/+ meas./Humerus StError	Pitx1null/PelB- meas./humerus	Pitx1null/PelB- meas./Humerus StError	%Difference	Pitx1null/+ residual average	Pitx1null/PelB- residual average	U-stat	P-val
FL_D1	2.03523	0.0289522	2.04155	0.0273245	0.213735	0.00282254	0.212268	0.00323392	-0.00686051	0.0102288	0.00558478	240	0.485957
FL_D2_Metacarpal	2.51273	0.0163543	2.53686	0.0149113	0.263971	0.00170912	0.263662	0.00184497	-0.00117304	-0.00445383	0.00976846	228	0.375667
FL_D2_Phalange1	1.78014	0.0137951	1.78777	0.0104936	0.187002	0.0013952	0.185818	0.00140359	-0.0063319	0.00539421	0.0057303	238	0.467262
FL_D2_Phalange2	0.982273	0.0237396	0.974864	0.0324863	0.103241	0.00258253	0.101421	0.0035115	-0.0176295	-0.00217032	-0.00375624	235	0.439368
FL_D3_Metacarpal	3.26005	0.0212955	3.27014	0.0154319	0.342419	0.00171674	0.33989	0.00221355	-0.00738409	0.00151997	-0.00235436	235	0.439368
FL_D3_Phalange1	1.99323	0.0177566	2.00032	0.0109205	0.209383	0.00180359	0.207889	0.00134972	-0.00713537	-0.00123682	-0.00798027	226	0.357994
FL_D3_Phalange2	1.21755	0.0325597	1.21805	0.0262092	0.127937	0.00341967	0.126644	0.0028827	-0.010106	0.00168801	0.00248418	239	0.476603
FL_D4_Metacarpal	3.00268	0.0185153	3.02768	0.0147396	0.315409	0.00164448	0.314636	0.00165825	-0.0024502	-0.0100946	-0.00108778	211	0.237022
FL_D4_Phalange1	1.96705	0.0135816	1.97914	0.0129824	0.206606	0.00110276	0.205719	0.00171206	-0.00429072	-0.00114437	0.000769991	235	0.439368
FL_D4_Phalange2	1.20591	0.0229202	1.21532	0.0198693	0.12664	0.0022937	0.126371	0.0022979	-0.0021264	-0.011709	-0.00379229	241	0.495318
FL_D5_Metacarpal	1.73045	0.0141141	1.73105	0.00963141	0.181829	0.00170031	0.179933	0.00137318	-0.0104322	0.00218208	-0.0049446	241	0.495318
FL_D5_Phalange1	1.51345	0.0113475	1.51995	0.00946104	0.159025	0.00136223	0.158156	0.0014405	-0.00546193	-0.00290911	-0.00195479	225	0.446847
FL_D5_Phalange2	0.752591	0.0249568	0.740762	0.029137	0.0791501	0.00271361	0.0768459	0.00314583	-0.0291113	-0.0043357	-0.0166852	219	0.389965
FL_Humerus	9.52655	0.0832035	9.62823	0.0679469	-	-	-	-	-	-	-	-	-
FL_Radius	9.37736	0.0729914	9.45182	0.0598281	0.984574	0.0025327	0.981936	0.00382264	-0.00267929	-0.0124576	-0.016968	240	0.485957
FL_Scapula	9.39177	0.0767956	9.48009	0.0673171	0.986085	0.00344672	0.984724	0.00331348	-0.00137959	-0.0336622	-0.0446724	210	0.229836
FL_Ulna	11.8052	0.0887223	11.8611	0.0706234	1.23954	0.0031728	1.23233	0.00516982	-0.00581267	0.00565147	-0.0299489	224	0.34062
HL_Calcaneus	3.04505	0.0250607	3.0105	0.0184895	0.319778	0.00179307	0.312844	0.00196381	-0.0216857	-0.163581	-0.258561	165	0.0362746
HL_D1_1stDistalTarsal	1.83223	0.0124475	1.83186	0.0111577	0.192585	0.00187902	0.190402	0.00145231	-0.0113365	-0.0590917	-0.076488	199	0.15924
HL_D1_Metatarsal	3.32223	0.0328484	3.23523	0.0279706	0.348978	0.00328392	0.336276	0.00340422	-0.0363963	-0.0933339	-0.233296	131	0.00474712
HL_D1_Phalange	1.81355	0.0135018	1.81261	0.012492	0.190771	0.00219422	0.188183	0.0014389	-0.0135666	-0.0512082	-0.0686096	154	0.227985
HL_D2_Metatarsal	6.36909	0.0391241	6.25095	0.030233	0.668991	0.00311548	0.64953	0.00271523	-0.0290904	-0.0548106	-0.237472	72	3.46596e-05
HL_D2_Phalange1	2.61809	0.020871	2.55209	0.0197067	0.275099	0.00250483	0.265304	0.00260059	-0.0356065	-0.0452352	-0.139045	122	0.00251599
HL_D2_Phalange2	1.42673	0.0145306	1.41023	0.0172442	0.149967	0.00187106	0.146532	0.00176816	-0.0229032	-0.0339381	-0.0623432	196	0.142759
HL_D3_Metatarsal	6.64368	0.0426913	6.50518	0.0363892	0.697818	0.00335742	0.675937	0.00330615	-0.0313569	-0.0443565	-0.248825	71	3.13937e-05
HL_D3_Phalange1	2.67391	0.0180354	2.64423	0.0176896	0.281005	0.00248598	0.274902	0.00257868	-0.0217166	-0.0559929	-0.110351	169	0.0443997
HL_D3_Phalange2	1.50182	0.0155834	1.45532	0.019963	0.157852	0.00195024	0.151233	0.00208137	-0.0419291	-0.00541848	-0.0620515	143	0.0103874
HL_D4_Metatarsal	6.66977	0.0430175	6.50191	0.035902	0.700554	0.00337662	0.675606	0.00335176	-0.0356129	-0.068341	-0.310749	65	1.71457e-05
HL_D4_Phalange1	2.65073	0.0171616	2.623	0.018463	0.278534	0.00222939	0.27271	0.00271981	-0.0209094	-0.053989	-0.106271	161	0.0294093
HL_D4_Phalange2	1.46718	0.0153167	1.42909	0.0213251	0.154219	0.0019757	0.148456	0.00208354	-0.0373729	-0.0158897	-0.0643736	163	0.0326936
HL_D5_Metatarsal	5.16873	0.0427153	5.04077	0.0375013	0.542853	0.00348905	0.523805	0.00388518	-0.035089	-0.176271	-0.387954	120	0.00217277
HL_D5_Phalange1	2.00581	0.0176315	1.9909	0.0360598	0.21068	0.00242456	0.206654	0.00410096	-0.0191104	-0.0697022	-0.109143	163	0.0758037
HL_D5_Phalange2	1.26857	0.0154297	1.22105	0.0132414	0.133137	0.00146412	0.126618	0.00112921	-0.0489658	0.00876046	-0.048382	94	0.000763184
HL_Femur	10.906	0.103607	11.0901	0.0884325	1.14471	0.00292738	1.15184	0.00423281	0.00622364	-0.36854	-0.382123	227	0.366795
HL_Fibula	7.08932	0.0724071	7.14227	0.0491415	0.744399	0.00570192	0.742248	0.00542255	-0.00288955	-0.237315	-0.300283	218	0.290609
HL_Patella_area	0.325318	0.010185	0	0	0.0341729	0.0010501	0	0	-1	-0.0730006	-0.451136	N/A	9.50526e-13
HL_Pelvis_Ilium_length	7.55455	0.0891632	7.71109	0.0757938	0.79266	0.00368727	0.800646	0.00347387	0.0100739	-0.115374	-0.0803382	209	0.222773
HL_Pelvis_Ischium_height	5.67277	0.0647647	5.64891	0.0534125	0.595148	0.00576205	0.586305	0.00554728	-0.0148573	0.0189774	-0.0916047	161	0.0294093
HL_Pelvis_Ischium_length	5.8575	0.084671	6.01545	0.0801335	0.614698	0.00267794	0.624727	0.00286109	0.0163144	-0.0338556	0.048958	139	0.00806536
HL_Tibia	13.3482	0.0979581	13.4864	0.0830104	1.40177	0.00599127	1.40105	0.00463777	-0.000513167	-0.22371	-0.245579	213	0.251757
Jaw_Height	3.06882	0.025571	3.05573	0.02996	0.322254	0.0017333	0.317511	0.00297651	-0.0147185	-0.0261534	-0.0737722	200	0.165
Jaw_Length	9.25877	0.0639979	9.14882	0.0493911	0.972378	0.00422938	0.95056	0.00360291	-0.0224386	-0.133606	-0.353925	109	0.000935047
Weight	13.4881	0.416003	13.845	0.363877	-	-	-	-	0.0264594	-	-	218	0.290609

## Sheet: S1G_Primers
S1G: Primers used in this study
Name	Sequence	Note
Pcbd2FP1	ATGTGGCCAAACAGGCCTATTTGTATAATGTGGAGGGGTGA	Mouse PelB cloning
Pcbd2RP1	ATGTGGCCTGTTTGGCCTATTTCCTCCTAAGGGAGACTTTC	Mouse PelB cloning
Pcbd2FP5	ATGTGGCCAAACAGGCCTATTCATACACACGGTGCATAGACA	Mouse PelB-con1 cloning
Pcbd2RP3	ATGTGGCCTGTTTGGCCTATTCCTAGATAGGATTGATCTGGT	Mouse PelB-con1 cloning
Pcbd2FP3	ATGTGGCCAAACAGGCCTATTCACACATACACCCTGGCATG	Mouse PelB-con2 cloning
Pcbd2RP4	ATGTGGCCTGTTTGGCCTATTGTCCAGGGATCTCTACATGA	Mouse PelB-con2 cloning
PelB_5'gRNA1	TACAGTAACAGTCCTCCTAAGGG	Mouse PelB CRISPR
PelB_5'gRNA2	GTGTATTACTACGGGTCATTTGG	Mouse PelB CRISPR
PelB_3'gRNA1	TGTACTTAGGTACACTCCACAGG	Mouse PelB CRISPR
PelB_3'gRNA2	AGGCACGGGCAGAGAGCGTGTGG	Mouse PelB CRISPR
MusPelB_KO_F	GTTCTGCCATGGCAACAAGT	Mouse PelB Genotyping
MusPelB_KO_R	TAGCACCTGTGTTTGCAGCA	Mouse PelB Genotyping
MusPelB_wt_F	ACGGCAGAAGGGACAGAATG	Mouse PelB Genotyping
MusPelB_wt_R	ATGCAAACACTCGGTTGCAC	Mouse PelB Genotyping
176900.F_Nhe1	AAAAGCTAGCGCTCATTCCCCACTAACATG	Stickle PelB cloning
177431.R_AvrII	AAAACCTAGGGACGTCCTTTGGGTTTTGCC	Stickle PelB cloning
pcbd_exon3.R	GACGCCATCTTCAAAGAGCTCCACT	Stickle PelB sequencing
pcbd_exon2.F	CTCTGGGTGGTGGTTCATCTTCTCC	Stickle PelB sequencing
175895.F	CTCTCAGCGGCCCTTGTTTA	Stickle PelB sequencing
177484.R	GCTGGTCACTACAGAGAATGCAGCC	Stickle PelB sequencing
177188.R	TAGTCTGTCTTTACACTTCCCCGCG	Stickle PelB sequencing
177020.F	CTCATCAAAACCCCCAATTGCTGCC	Stickle PelB sequencing
176900.F	GCTCATTCCCCACTAACATG	Stickle PelB sequencing
177431.R	GACGTCCTTTGGGTTTTGCC	Stickle PelB sequencing
Pgk1_F	GTACTCCTTAGAGCCAGTTGCT	qRT-PCR expression analysis
Pgk1_R	CACAGGCATTCTCGACTTCTGG	qRT-PCR expression analysis
Pitx1_F1	ATGAGCATGAGAGAGGAGATCG	qRT-PCR expression analysis
Pitx1_R1	TTGCACAGGTCCAACTGCTGGT	qRT-PCR expression analysis
Pitx1_F2	TCACAAGCCAGCAGTTGCAAGA	qRT-PCR expression analysis
Pitx1_R2	GGTTCAGTGAGGTTGGTCCACA	qRT-PCR expression analysis
Pcbd2_F1	CAAGCAGAGAAGATGAATCACCA	qRT-PCR expression analysis
Pcbd2_R1	CAATGAACTGGGCCAACTTCACA	qRT-PCR expression analysis
Pcbd2_F2	GCCATCTACAAAGAGTTCTCCTTC	qRT-PCR expression analysis
Pcbd2_R2	GGTGATTCATCTTCTCTGCTTGCA	qRT-PCR expression analysis
